# Supplementary material for: Identification of NADPH Oxidase Genes Crucial for Rice Multiple Disease Resistance and Yield Traits
Source: Rice (N Y). 2024 Jan 3;17:1. doi: 10.1186/s12284-023-00678-5 (PMC10764683; doi:10.1186/s12284-023-00678-5)
Supplement: Supplementary file 2 — Supplementary Material 2 [file 12284_2023_678_MOESM2_ESM.xlsx]

## Sheet: Table S1
Table S1: Yield traits of the rboh mutants
mutants	Plant height (cm)	Panicle numbers	grain numbers per panicle	Seed setting rate (%)	1'000 grain weight (g)	Yield per plant (g)
TP309	116.4 ± 3.22	9.6 ± 0.89	168.5 ± 21.78	82.6 ± 3.36	22.5 ± 0.88	24.9 ± 0.54	2022
rboha-1	115.4 ± 3.10	10.6 ± 0.89	119.8 ± 10.51****	81.3± 2.80	21.0± 0.98	20.8 ± 1.72**
rboha-2	115.5 ± 2.94	10.4 ± 1.52	122.0 ± 10.74****	78.6 ± 1.29	20.6 ± 0.26	20.1 ± 1.09***
rbohb-1	114.3 ± 2.95	10.0 ± 1.00	166.9 ± 14.07	74.5 ± 2.22****	22.5 ± 0.29	22.7 ± 0.98
rbohb-2	113.7 ± 3.73	10.6 ± 0.55	144.3 ± 8.27	72.7 ± 0.99****	22.8 ± 0.17	23.3 ± 0.62
rbohc-1	101.7 ± 2.22****	11.8 ± 0.45	75.3 ± 22.05****	58.8 ± 1.24****	17.3 ± 2.58****	8.2 ± 2.12****
rbohc-2	100.8 ± 1.94****	11.6 ± 1.52	111.2 ± 9.91****	60.7 ± 1.94****	18.7 ± 2.20****	13.0 ± 2.79****
rbohd-1	110.4 ± 2.31***	11.8 ± 1.64*	107.6 ± 7.77****	69.5 ± 1.06****	22.3 ± 0.60	18.8 ± 2.58****
rbohd-2	110.1 ± 2.20****	12.2 ± 0.84**	110.0 ± 13.68****	62.9 ± 3.35****	23.9 ± 0.69	11.0 ± 2.76****
rbohe-1	107.1 ± 1.42****	10.8 ± 0.84	142.9 ± 11.60	70.5 ± 2.39****	20.3 ± 1.33*	19.9 ± 1.71***
rbohe-2	110.3 ± 3.22***	10.6 ± 1.14	157.4 ± 9.11	68.3 ± 2.47****	20.5 ± 1.38**	20.4 ± 1.20***
rbohf-1	112.4 ± 1.81*	11.2 ± 0.84	138.1 ± 11.74	76.5 ± 1.90**	23.4 ± 0.44	23.5 ± 2.34
rbohf-2	108.7 ± 2.47****	11.3 ± 1.21	137.7 ± 8.70	75.9 ± 2.10**	21.9 ± 1.02	22.5 ± 2.65
rbohg-1	117.8 ± 2.84	8.8 ± 1.64	156.3 ± 28.68	69.0 ± 2.79****	21.6 ± 0.70	21.0 ± 0.67**
rbohg-2	117.9 ± 2.87	9.6 ± 1.52	183.6 ± 13.31	64.3 ± 1.09****	20.7 ± 0.90	20.7 ± 0.78**
rbohh-1	110.0 ± 2.06****	9.2 ± 0.84	157.4 ± 16.10	77.6 ± 1.39*	21.9 ± 1.08	21.7 ± 1.10*
rbohh-2	104.8 ± 3.13****	8.6 ± 0.89	179.5 ± 23.98	73.3 ± 3.43****	21.0 ± 1.07	21.7 ± 1.20*
rbohi-1	104.7 ± 1.54****	9.2 ± 1.10	127.4 ± 6.05***	66.6 ± 4.79****	21.7 ± 0.53	18.7 ± 0.76****
rbohi-2	106.3 ± 2.83****	8.6 ± 0.89	126.4 ± 10.30***	68.6 ± 3.38****	21.5 ± 1.43	18.4 ± 0.91****
TP309	116.4 ± 3.22	9.6 ± 0.89	168.5 ± 21.78	82.6 ± 3.36	22.5 ± 0.88	24.9 ± 0.54	2023
rboha-1	115.4 ± 3.10	10.6 ± 0.89	119.8 ± 10.51****	81.3± 2.80	21.0± 0.98	20.8 ± 1.72**
rboha-2	115.5 ± 2.94	10.4 ± 1.52	122.0 ± 10.74****	78.6 ± 1.29	20.6 ± 0.26	20.1 ± 1.09***
rbohb-1	114.3 ± 2.95	10.0 ± 1.00	166.9 ± 14.07	74.5 ± 2.22****	22.5 ± 0.29	22.7 ± 0.98
rbohb-2	113.7 ± 3.73	10.6 ± 0.55	144.3 ± 8.27	72.7 ± 0.99****	22.8 ± 0.17	23.3 ± 0.62
rbohc-1	101.7 ± 2.22****	11.8 ± 0.45	75.3 ± 22.05****	58.8 ± 1.24****	17.3 ± 2.58****	8.2 ± 2.12****
rbohc-2	100.8 ± 1.94****	11.6 ± 1.52	111.2 ± 9.91****	60.7 ± 1.94****	18.7 ± 2.20****	13.0 ± 2.79****
rbohd-1	110.4 ± 2.31***	11.8 ± 1.64*	107.6 ± 7.77****	69.5 ± 1.06****	22.3 ± 0.60	18.8 ± 2.58****
rbohd-2	110.1 ± 2.20****	12.2 ± 0.84**	110.0 ± 13.68****	62.9 ± 3.35****	23.9 ± 0.69	11.0 ± 2.76****
rbohe-1	107.1 ± 1.42****	10.8 ± 0.84	142.9 ± 11.60	70.5 ± 2.39****	20.3 ± 1.33*	19.9 ± 1.71***
rbohe-2	110.3 ± 3.22***	10.6 ± 1.14	157.4 ± 9.11	68.3 ± 2.47****	20.5 ± 1.38**	20.4 ± 1.20***
rbohf-1	112.4 ± 1.81*	11.2 ± 0.84	138.1 ± 11.74	76.5 ± 1.90**	23.4 ± 0.44	23.5 ± 2.34
rbohf-2	108.7 ± 2.47****	10.4 ± 1.82	137.7 ± 8.70	75.9 ± 2.10**	21.9 ± 1.02	22.5 ± 2.65
rbohg-1	117.8 ± 2.84	8.8 ± 1.64	156.3 ± 28.68	69.0 ± 2.79****	21.6 ± 0.70	21.0 ± 0.67**
rbohg-2	117.9 ± 2.87	9.6 ± 1.52	183.6 ± 13.31	64.3 ± 1.09****	20.7 ± 0.90	20.7 ± 0.78**
rbohh-1	110.0 ± 2.06****	9.2 ± 0.84	157.4 ± 16.10	77.6 ± 1.39*	21.9 ± 1.08	21.7 ± 1.10*
rbohh-2	104.8 ± 3.13****	8.6 ± 0.89	179.5 ± 23.98	73.3 ± 3.43****	21.0 ± 1.07	21.7 ± 1.20*
rbohi-1	104.7 ± 1.54****	9.2 ± 1.10	127.4 ± 6.05***	66.6 ± 4.79****	21.7 ± 0.53	18.7 ± 0.76****
rbohi-2	106.3 ± 2.83****	8.6 ± 0.89	126.4 ± 10.30***	68.6 ± 3.38****	21.5 ± 1.43	18.4 ± 0.91****
Notes：* indicates P < 0.05; ** indicates P < 0.01; *** indicates P < 0.001; **** indicates P < 0.0001.

## Sheet: Table S2
Table S2: Summary of disease resistance and yield traits of the rboh mutants.
mutants	disease resistance			yield traits
	M. oryzae	R. solano	Xoo
rboha	Y	Y	Y	Y
rbohb	Y	Y	Y	Y
rbohc	N	Y	Y	Y
rbohd	N	N	N	Y
rbohe	Y	Y	Y	Y
rbohf	N	N	N	Y
rbohg	N	N	N	Y
rbohh	Y	Y	Y	Y
rbohi	Y	N	Y	Y
note: N, not involved; Y, involved

## Sheet: Table S3 
Table S3: Primers used in this study.
Primer name	Primer sequence (5’-3’)	Note
OsRBOHA-RT-F	GGGAAATGCACAACGAAGTT	For qRT-PCR
OsRBOHA-RT-R	TCTATCCTTGTTTCCCCTCAA	For qRT-PCR
OsRBOHB-RT-F	TCAGCAGATTTCACCCACAA	For qRT-PCR
OsRBOHB-RT-R	AACCATACACGGGTATTTCTCAA	For qRT-PCR
OsRBOHC-RT-F	GGTCCATATGGCTCTCCTGC	For qRT-PCR
OsRBOHC-RT-R	GTCCGATTGGCGGGTAAAGA	For qRT-PCR
OsRBOHD-RT-F	TGCGACACATTCGTTCAGGA	For qRT-PCR
OsRBOHD-RT-R	GAGTGCAGCACCAAGAGGAT	For qRT-PCR
OsRBOHE-RT-F	GGATCCCCTACACTCACGAA	For qRT-PCR
OsRBOHE-RT-R	GACGTCCTTTGGTACGGTCT	For qRT-PCR
OsRBOHF-RT-F	CAGCAACAAGAGGAGAGCGT	For qRT-PCR
OsRBOHF-RT-R	ACCCTGATTGCAACAGCAAA	For qRT-PCR
OsRBOHG-RT-F	GCACAAGGGTGAGGACACAT	For qRT-PCR
OsRBOHG-RT-R	ATCTCGTGGGACAGGGTCTT	For qRT-PCR
OsRBOHH-RT-F	CCCCTCTCATCAGCATCGTC	For qRT-PCR
OsRBOHH-RT-R	CGCGTGCACCAGTAGAAGTA	For qRT-PCR
OsRBOHI-RT-F	GCTATGCTCCAGTCGCTCAA	For qRT-PCR
OsRBOHI-RT-R	TCACGCAGTTCCTTCGTCAG	For qRT-PCR
CAS-RBOHA-F	GCATCGGTATCCCTACCCAC	For validating mutations
CAS-RBOHA-R	ACCACCAAGCGTAGGAACAG	For validating mutations
CAS-RBOHB-F	CTGATCCCGAACAGTGGCAA	For validating mutations
CAS-RBOHB-R	ATCTTGAACGGAGCAGCACA	For validating mutations
CAS-RBOHF-F	TCGACGGAGAACGGGTCGTT	For validating mutations
CAS-RBOHF-R	CACGCGAACTTCTTGCGTAT	For validating mutations
CAS-RBOHC-F	AGTTTGGTGGTGGGCTAGCT	For validating mutations
CAS-RBOHC-R	AAGTTGGCCTGGACTTCGAT	For validating mutations
CAS-RBOHE-F	ATAGCGACCGGTTCATGCTG	For validating mutations
CAS-RBOHE-R	CCTCCCAGAACTCCTTGAGC	For validating mutations
CAS-RBOHD-F	ACCGCGCCATTTCTTCATTG	For validating mutations
CAS-RBOHD-R	GAACACCATGGGGGCATGT	For validating mutations
CAS-RBOHG-F	GAAGGACGCGCAACGCAACC	For validating mutations
CAS-RBOHG-R	ATACCACCCCCTCCACTCC	For validating mutations
CAS-RBOHH-F	TGTGGTGTTCTTGTTTGGCA	For validating mutations
CAS-RBOHH-R	CCGTTGCGGATGCTCTGG	For validating mutations
CAS-RBOHI-F	ATCGACGTCACCGTCAATGT	For validating mutations
CAS-RBOHI-R	ACTTGTAGGTGAAGAGGCCC	For validating mutations
